# Supplementary material for: Contribution of the Transcription Factors Sp1/Sp3 and AP-1 to Clusterin Gene Expression during Corneal Wound Healing of Tissue-Engineered Human Corneas
Source: Int J Mol Sci. 2021 Nov 17;22(22):12426. doi: 10.3390/ijms222212426 (PMC8621254; doi:10.3390/ijms222212426)
Supplement: Supplementary file 1 [file ijms-22-12426-s001.zip]

Archive with 1 entries (1 files):
- ijms-1430236-supplementary.pdf
